# Supplementary material for: Factors Influencing Removal of Trichloroethylene in a Zero-Valent Iron Fenton System
Source: Nanomaterials (Basel). 2025 Apr 5;15(7):558. doi: 10.3390/nano15070558 (PMC11990697; doi:10.3390/nano15070558)
Supplement: Supplementary file 1 [file nanomaterials-15-00558-s001.zip]

Archive with 1 entries (1 files):
- nanomaterials-3525915-supplementary.pdf
